# Supplementary material for: A systematic review and meta-analysis of anti-epileptic medication non-adherence among people with epilepsy in Ethiopia
Source: Arch Public Health. 2020 May 1;78:23. doi: 10.1186/s13690-020-00405-2 (PMC7562694; doi:10.1186/s13690-020-00405-2)
Supplement: Supplementary file 2 — Additional file 2. [file 13690_2020_405_MOESM2_ESM.xlsx]

## Sheet: Sheet1
Author	publication year	Region	Assessment tool	Total sample	Included	outcome	respons rate	Prevalence	prev
Asmamaw et al	2016	Amhara	MMAS	459	450	157	98	0.349	34.9
Berhanu et al	2015	Amhara	SELF	422	405	132	95.9	0.326	32.6
Gizachew et al	2018	Amhara	SELF	112	88	30	78.5	0.341	34.1
Gosaye et al	2015	Oromo	MMAS	132	132	61	100	0.462	46.2
Hiwot et al	2014	Oromo	SELF/CHART	265	265	98	100	0.369	36.9
Maregu et al	2017	SNNP	MMAS	265	265	101	100	0.381	38.1
Mekdes et al	2018	Amhara	MMAS	408	408	100	100	0.245	24.5
Temesgen et al	2016	SNNP	MMAS	210	194	132	92.3	0.68	68
Yirga et al	2019	Tigray	SELF	304	292	191	92.3	0.654	65.4
Yirga et al	2018	Tigray	SELF/CHART	270	270	139	96	0.514	51.4
Asrat et al	2018	Addis Ababa	SELF	422	422	92	100	0.218	21.8
Melak et al	2017	Addis Ababa	MMAS	397	397	119	100	0.3	30
Tefera et al	2001	Amhara	SELF	96	96	28	100	0.292	29.2
Bereket et al	2019	Amhara	SELF	422	394	174	93.4	0.442	44.2

## Sheet: comorbidity
Author	puplication year	A	B	C	D
Asmamaw et al	2016	14	14	156	266
Gizachew et al	2018	4	8	26	50
Maregu et al	2017	62	36	102	65
Yirga et al	2019	98	16	93	85
Temesgem et al	2016	28	3	100	66

## Sheet: side effects
Author	puplication year	A	B	C	D
Asmamaw et al	2016	63	64	107	216
Gizachew et al	2018	26	7	32	23
Maregu et al	2017	94	49	70	52
Melak et al	2017	196	108	45	48

## Sheet: substance use
Author	puplication year	A	B	C	D
Asmamaw et al	2016	23	22	147	258
Maregu et al	2017	7	2	157	99
Yirga et al	2019	34	9	157	95

## Sheet: duration of drug use
Author	puplication year	A	B	C	D
Asmamaw et al	2016	145	184	25	96
Gizachew et al	2018	12	28	18	30
Maregu et al	2017	39	32	125	68
Temesgen et al	2016	70	28	58	38
Hiwot et al	2014	138	53	12	62
Melak et al	2017	72	200	47	78
